# Supplementary material for: The reporting and handling of missing data in longitudinal studies of older adults is suboptimal: a methodological survey of geriatric journals
Source: BMC Med Res Methodol. 2022 Apr 26;22:122. doi: 10.1186/s12874-022-01605-w (PMC9040343; doi:10.1186/s12874-022-01605-w)
Supplement: Supplementary file 2 — Additional file 2. [file 12874_2022_1605_MOESM2_ESM.xlsx]

## Sheet: Data
study_no	covid_no	author	year	journal	country	setting	site	design	study_duration	freq_assess	dc_method	survey_method	excluded	report_excluded	excl_prop	compared_excl	panalysis	md_reported	md_prop	sample_size	reason_rep	mreason	type_mdreport	mdmech_rep	type_mdmech	mdmech_eval	mecheval_method	mdmethod_rep	type_mdmethod	imputvar_rep	Imputno_rep	imput_eval	normcat_handle	mdreslt_rep	sa_perform	type_sa	sareslt_rep	supfile	ssc	yearc
1	#1672	Mazzola 2015	2015	ACER	Italy	Health facility	Single site	Prospective	6		Survey (questionnaire, CRF)	Interviewer administered/assisted	No	Not applicable		Not applicable	log reg	No		275	Not applicable	N/A	Not applicable	Not applicable	Not applicable	Not applicable	N/A	Not applicable		Not applicable	Not applicable	Not applicable	Not applicable	Not applicable	Not applicable	N/A	Not applicable	No	0	1
2	#1617	Pelaez 2015	2015	ACER	Spain	Nursing home	Single site	Prospective	20		Survey (questionnaire, CRF)	Interviewer administered/assisted	Yes	Yes	3.3	No	log reg	Yes	3.3	74	No		No information	No	Not applicable	Not applicable	N/A	Yes	CC	Not applicable	Not applicable	Not applicable	Not applicable	Yes	No	N/A	Not applicable	No	0	1
3	#1600	Lazkani 2015	2015	ACER	France	Community	Multisite	Prospective	12	3	Survey (questionnaire, CRF)	Interviewer administered/assisted	No	Not applicable		Not applicable	log reg	Yes	20	1379	No	No	No information	No	None	No	N/A	Yes	CC	Not applicable	Not applicable	Not applicable	Not applicable	Yes	No	N/A	Not applicable	No	1	1
4	#1370	Heikkinen 2016	2015	ACER	Multicountry	Community	Multisite	Retrospective	120		Survey (questionnaire, CRF)	Interviewer administered/assisted	No	Not applicable		Not applicable	survival	Unclear			No		No information	No	None	Not applicable	N/A	Yes	CC	Not applicable	Not applicable	Not applicable	Not applicable	Yes	No	N/A	Not applicable	No		1
5	#1303	Mangano 2016	2015	ACER	Italy	Health facility	Multisite	Retrospective	59.3	9	Mixed methods		Yes	Yes	27	No	ttest	Yes	27	52	Yes	LTFU	Lost-to-follow-up/attrition	No	None	Not applicable	N/A	Yes	CC	Not applicable	Not applicable	Not applicable	Not applicable	Yes	No	N/A	Not applicable	No	0	1
6	#1295	DiazdeLeonGonzalez 2016	2016	ACER	Mexico	Community	Multisite	Retrospective	144	3	Survey (questionnaire, CRF)	Interviewer administered/assisted	Yes	Yes	23.6	No	survival	Yes	23.6	15402	No		No information	No	None	Not applicable	N/A	Yes	CC	Not applicable	Not applicable	Not applicable	Not applicable	Yes	No	N/A	Not applicable	No	2	2
7	#1269	Breining 2016	2016	ACER	France	Health facility	Single site	Retrospective	12				No	Not applicable		Not applicable	Unclear	No		132	Not applicable	N/A	Not applicable	Not applicable	Not applicable	Not applicable	N/A	Not applicable		Not applicable	Not applicable	Not applicable	Not applicable	Not applicable	Not applicable	N/A	Not applicable	No	0	2
8	#1029	Welmer 2017	2017	ACER	Sweden		Multisite	Retrospective	72	3	Survey (questionnaire, CRF)	Interviewer administered/assisted	Yes	Yes	15.6	Yes	lin mixed eff	Yes	15.6	2965	No		Unclear	No	None	No	N/A	Yes	CC	Not applicable	Not applicable	Not applicable	Not applicable	Yes	No	N/A	Not applicable	No	1	3
9	#618	Level 2018	2018	ACER	France	Health facility	Single site	Prospective	12	2	Survey (questionnaire, CRF)	Interviewer administered/assisted	No	Not applicable		Not applicable	survival	Yes	0	188	No	N/A	Not applicable	Not applicable	Not applicable	Not applicable	N/A	Not applicable		Not applicable	Not applicable	Not applicable	Not applicable	Not applicable	Not applicable	N/A	Not applicable	No	0	4
10	#329	Perkisas 2019	2019	ACER	Belgium	Nursing homes	Multisite	Prospective	108		Survey (questionnaire, CRF)	Interviewer administered/assisted	No	Not applicable		Not applicable	survival	Yes	45.8	745	No		No information	No	None	No	N/A	Unclear		Not applicable	Not applicable	Not applicable	Not applicable	Not applicable	No	N/A	Not applicable	No	0	5
11	#121	Atmis 2019	2019	ACER	Turkey	Health facility	Multisite	Prospective	24		Survey (questionnaire, CRF)	Interviewer administered/assisted	No	Not applicable		Not applicable	survival	No		350	Not applicable	N/A	Not applicable	Not applicable	Not applicable	Not applicable	N/A	Not applicable		Not applicable	Not applicable	Not applicable	Not applicable	Not applicable	Not applicable	N/A	Not applicable	No	0	5
12	#2050	Lera 2018	2018	CIA	Chile	Community	Multisite	Retrospective	110		Survey (questionnaire, CRF)	Interviewer administered/assisted	No	Not applicable		Not applicable	survival	No		2193	Not applicable	N/A	Not applicable	Not applicable	Not applicable	Not applicable	N/A	Not applicable		Not applicable	Not applicable	Not applicable	Not applicable	Not applicable	Not applicable	N/A	Not applicable	No	1	4
13	#2042	You 2018	2018	CIA	China	Health facility	Single site	Prospective	21.6		Survey (questionnaire, CRF)	Interviewer administered/assisted	Yes	Unclear		No	log reg	No		558	Not applicable	N/A	Not applicable	Not applicable	Not applicable	Not applicable	N/A	Not applicable		Not applicable	Not applicable	Not applicable	Not applicable	Not applicable	Not applicable	N/A	Not applicable	No	0	4
14	#1532	Ramalho 2015	2015	CIA	Brazil	Community	Multisite	Retrospective	132	12	Mixed methods	Interviewer administered/assisted	Yes	Yes	14.2	Yes	survival	Yes	14.2	1606	No	N/A	No information	No	None	No	N/A	Yes	CC	Not applicable	Not applicable	Not applicable	Not applicable	Yes	No	N/A	Not applicable	No	1	1
15	#1506	Ruggiero 2015	2015	CIA	Italy	Health facility	Single site	Prospective	12	3	Survey (questionnaire, CRF)	Interviewer administered/assisted	No	Not applicable		Not applicable	glmm	No		382	Not applicable	N/A	Not applicable	Not applicable	Not applicable	Not applicable	N/A	Not applicable		Not applicable	Not applicable	Not applicable	Not applicable	Not applicable	Not applicable	N/A	Not applicable	No	0	1
16	#1474	Jin 2015	2015	CIA	China	Health facility	Single site	Retrospective	12	4	Survey (questionnaire, CRF)	Interviewer administered/assisted	No	Not applicable		Not applicable	survival	No		258	Not applicable	N/A	Not applicable	Not applicable	Not applicable	Not applicable	N/A	Not applicable		Not applicable	Not applicable	Not applicable	Not applicable	Not applicable	Not applicable	N/A	Not applicable	No	0	1
17	#1208	Formiga 2016	2016	CIA	Spain	Community	Multisite	Retrospective	60	3	Survey (questionnaire, CRF)	Interviewer administered/assisted	No	Not applicable		Not applicable	survival	No		328	Not applicable	N/A	Not applicable	Not applicable	Not applicable	Not applicable	N/A	Not applicable		Not applicable	Not applicable	Not applicable	Not applicable	Not applicable	Not applicable	N/A	Not applicable	No	0	2
18	#603	Che 2018	2018	CIA	China	Health facility	Multisite	Retrospective	1				Yes	Yes	15.5	No	log reg	Yes	15.5	1422	No	N/A	No information	No	None	Not applicable	N/A	Yes	CC	Not applicable	Not applicable	Not applicable	Not applicable	Yes	No	N/A	Not applicable	No	1	4
19	#553	Xing 2018	2018	CIA	China	Health facility	Single site	Retrospective	31.2		Mixed methods	Interviewer administered/assisted	No	Not applicable		Not applicable	survival	No		1071	Not applicable	N/A	Not applicable	Not applicable	Not applicable	Not applicable	N/A	Not applicable		Not applicable	Not applicable	Not applicable	Not applicable	Not applicable	Not applicable	N/A	Not applicable	No	1	4
20	#515	Kotfis 2018	2018	CIA	Poland	Health facility	Single site	Retrospective	36		Mixed methods	Interviewer administered/assisted	No	Not applicable		Not applicable	log reg	Unclear		3178	Not applicable	N/A	Not applicable	Not applicable	Not applicable	Not applicable	N/A	Not applicable		Not applicable	Not applicable	Not applicable	Not applicable	Not applicable	Not applicable	N/A	Not applicable	No	1	4
21	#497	Sakata 2018	2018	CIA	Japan	Health facility	Multisite	Retrospective	12		Administrative data		No	Not applicable		Not applicable	pois gee	No		262279	Not applicable	N/A	No information	Not applicable	Not applicable	Not applicable	N/A	Not applicable		Not applicable	Not applicable	Not applicable	Not applicable	Not applicable	Not applicable	N/A	Not applicable	No	2	4
22	#209	Grangeon-Chapon 2019	2019	CIA	France	Health facility		Retrospective	60		Administrative data		No	Not applicable		Not applicable	log reg	No		279	Not applicable	N/A	Not applicable	Not applicable	Not applicable	Not applicable	N/A	Not applicable		Not applicable	Not applicable	Not applicable	Not applicable	Not applicable	Not applicable	N/A	Not applicable	No	0	5
23	#89	Gong 2019	2019	CIA	China	Health facility	Single site	Prospective	3		Survey (questionnaire, CRF)	Interviewer administered/assisted	No	Not applicable		Not applicable	roc	No		105	Not applicable	N/A	Not applicable	Not applicable	Not applicable	Not applicable	N/A	Not applicable		Not applicable	Not applicable	Not applicable	Not applicable	Not applicable	Not applicable	N/A	Not applicable	No	0	5
24	#77	Bargagli 2019	2019	CIA	Italy	Community	Multisite	Retrospective	24		Administrative data		No	Not applicable		Not applicable	log reg	Unclear		24735	Not applicable	N/A	Not applicable	Not applicable	Not applicable	Not applicable	N/A	Not applicable		Not applicable	Not applicable	Not applicable	Not applicable	Not applicable	Not applicable	N/A	Not applicable	No	2	5
25	#2109	Beauchet 2017	2017	Geroscience		Community	Multisite	Prospective	60	6	Survey (questionnaire, CRF)	Interviewer administered/assisted	No	Not applicable		Not applicable	lin reg	No		56	Not applicable	N/A	Not applicable	Not applicable	Not applicable	Not applicable	N/A	Not applicable		Not applicable	Not applicable	Not applicable	Not applicable	Not applicable	Not applicable	N/A	Not applicable	No	0	3
26	#1	Fougere 2017	2017	Geroscience	France	Community	Multisite	Retrospective	36	5	Survey (questionnaire, CRF)	Interviewer administered/assisted	No	Not applicable		Not applicable	glmm	No		400	Not applicable	N/A	Not applicable	Not applicable	Not applicable	Not applicable	N/A	Not applicable		Not applicable	Not applicable	Not applicable	Not applicable	Not applicable	Not applicable	N/A	Not applicable	No	0	3
27	#1671	Nosraty 2015	2015	JAH	Finland	Community	Multisite	Retrospective	84	3	Survey (questionnaire, CRF)	Self-administered	Yes	No		No	survival	Yes	21.3	1370	No		Not applicable	Not applicable	Not applicable	Not applicable	N/A	Unclear		Not applicable	Not applicable	Not applicable	Not applicable	Not applicable	Not applicable		Not applicable	No	1	1
28	#1665	Roy 2015	2015	JAH	Canada		Multisite	Retrospective	60	5	Survey (questionnaire, CRF)	Interviewer administered/assisted	No	No		Not applicable	log reg	Yes	24.7	1793	Unclear		No information	No	None	Not applicable	N/A	Yes	CC	Not applicable	Not applicable	Not applicable	Not applicable	Not applicable	No	N/A	Not applicable	No	1	1
29	#1664	Clemson 2015	2015	JAH	Australia	Community	Multisite	Retrospective	132	6	Survey (questionnaire, CRF)	Interviewer administered/assisted	No	Not applicable		Not applicable	survival	No		1000	Not applicable	N/A	Not applicable	No	None	Not applicable	N/A	Yes	SI	Not applicable	Not applicable	Not applicable	Not applicable	Yes	No	N/A	Not applicable	No	1	1
30	#1539	Peng 2015	2015	JAH	China	Community	Multisite	Prospective	108		Survey (questionnaire, CRF)	Interviewer administered/assisted	Yes	Yes	31	No	log reg	Yes	31	23107	Yes	LTFU	Lost-to-follow-up/attrition	No	None	No	N/A	Yes	MI	No	No	No	No	Yes	No	N/A	Not applicable	No	2	1
31	#1537	Botoseneanu 2015	2015	JAH	Japan		Multisite	Retrospective	96	9	Survey (questionnaire, CRF)	Interviewer administered/assisted	No	Not applicable		Not applicable	hlm	Yes	54.8	1381	Yes	LTFU	Lost-to-follow-up/attrition	Yes	MAR	Unclear		Yes	MI	No	Yes	No	No	Yes	Yes	PMM	Yes	No	1	1
32	#1397	Hernandez 2015	2015	JAH	USA	Community	Multisite	Retrospective	24	3	Survey (questionnaire, CRF)	Interviewer administered/assisted	No	Not applicable		Not applicable	log reg	Yes	10.6	572	Unclear		Unclear	Unclear	Unclear	Not applicable		Yes	MI	Yes	No	No	No	Yes	No	N/A	Not applicable	No	0	1
33	#1335	Kamil 2016	2016	JAH	USA	Community	Multisite	Retrospective	60		Survey (questionnaire, CRF)	Interviewer administered/assisted	Yes	Yes	35	Yes	survival	Yes	35	3075	Yes	No	Unclear	No	None	Not applicable	N/A	Yes	CC	Not applicable	Not applicable	Not applicable	Not applicable	Yes	No	N/A	Not applicable	No	1	2
34	#1331	Clark 2016	2015	JAH	USA	Community	Multisite	Retrospective	108	6	Survey (questionnaire, CRF)	Interviewer administered/assisted	Yes	Yes	13.8	Yes	survival	Yes	13.8	436	No	N/A	No information	No	None	Not applicable	N/A	Yes	CC	Not applicable	Not applicable	Not applicable	Not applicable	Yes	No	N/A	Not applicable	No	0	1
35	#1053	Hooker 2017	2017	JAH	USA	Community	Multisite	Retrospective	56		Survey (questionnaire, CRF)	Self-administered	Yes	Yes	2.6	No	glmm	Yes	2.6	5994	No	No	No information	No	None	No	N/A	Yes	CC	Not applicable	Not applicable	Not applicable	Not applicable	Yes	No	N/A	Not applicable	No	1	3
36	#822	Fernandez-Villa 2017	2017	JAH	Mexico	Community	Multisite	Prospective	132	4	Survey (questionnaire, CRF)	Interviewer administered/assisted	Yes	Yes	4	Yes	survival	Yes	4	6627	Unclear		No information	No	Not applicable	No	N/A	Unclear	Unclear	Not applicable	Not applicable	Not applicable	Not applicable	Yes	No	N/A	Not applicable	No	1	3
37	#731	StJohn 2018	2018	JAH	Canada		Multisite	Retrospective	120		Survey (questionnaire, CRF)		No	Not applicable		Not applicable	survival	Yes	1	3983	Yes	LTFU	Lost-to-follow-up/attrition	Yes	MAR	Unclear		Yes	FIML	Not applicable	Not applicable	Not applicable	Not applicable	Yes	Unclear	N/A	Unclear	No	1	4
38	#711	Yu 2018	2018	JAH	USA	Community	Multisite	Retrospective	48	5	Survey (questionnaire, CRF)	Interviewer administered/assisted	Yes	Yes	13.7	No	lin reg	No		799	Not applicable	N/A	Not applicable	Not applicable	Not applicable	Not applicable	N/A	Not applicable		Not applicable	Not applicable	Not applicable	Not applicable	Not applicable	Not applicable	N/A	Not applicable	No	0	4
39	#706	Chase 2018	2018	JAH	USA	Long-term care	Multisite	Retrospective	2		Mixed methods	Interviewer administered/assisted	Yes	Yes	7.5	No	lin reg	Yes	7.5	20674	No	N/A	No information	No	None	Not applicable	N/A	Yes	CC	Not applicable	Not applicable	Not applicable	Not applicable	Yes	No	N/A	Not applicable	No	2	4
40	#690	Makris 2018	2018	JAH	USA	Community	Multisite	Retrospective	144	9	Survey (questionnaire, CRF)	Interviewer administered/assisted	No	Not applicable		Not applicable	gee	Yes	10	754	No		No information	No	None	No	N/A	Yes	MI	No	Yes	No	No	Yes	No	N/A	Not applicable	No	0	4
41	#423	Phillips 2019	2019	JAH	USA	Long term care	Multisite	Prospective	12	3	Mixed methods	Interviewer administered/assisted	No	Not applicable		Not applicable	glmm	Yes	23.9	272	Yes	LTFU	Lost-to-follow-up/attrition	No	None	Unclear	Comparison	Unclear		Not applicable	Not applicable	Not applicable	Not applicable	Not applicable	No	N/A	Not applicable	No	0	5
42	#2257	Beijers 2016	2016	JAMDA	USA	Community	Multisite	Retrospective	108	18	Survey (questionnaire, CRF)	Interviewer administered/assisted	No	Not applicable		Not applicable	survival	No		268	Not applicable	N/A	Not applicable	Not applicable	Not applicable	Not applicable	N/A	Not applicable		Not applicable	Not applicable	Not applicable	Not applicable	Not applicable	Not applicable	N/A	Not applicable	No	0	2
43	#1850	Aalto 2019	2019	JAMDA	Finland	Long-term care	Multisite	Retrospective	12	2	Mixed methods	Interviewer administered/assisted	No	Not applicable		Not applicable	lin reg	No		2432	Not applicable	N/A	Not applicable	Not applicable	Not applicable	Not applicable	N/A	Not applicable		Not applicable	Not applicable	Not applicable	Not applicable	Not applicable	Not applicable	N/A	Not applicable	No	1	5
44	#1647	Makizako 2015	2015	JAMDA	Japan	Community	Multisite	Prospective	15	2	Survey (questionnaire, CRF)	Interviewer administered/assisted	Yes	Yes	6.6	No	log reg	Yes	6.6	5104	No		No information	No	None	No	N/A	Yes	CC	Not applicable	Not applicable	Not applicable	Not applicable	Yes	No	N/A	Not applicable	No	1	1
45	#1623	Almeida 2015	2015	JAMDA	Australia	Community	Multisite	Prospective	50.4		Mixed methods	Interviewer administered/assisted	No	Not applicable		Not applicable	survival	No		2565	Not applicable	N/A	Not applicable	Not applicable	Not applicable	Not applicable	N/A	Not applicable		Not applicable	Not applicable	Not applicable	Not applicable	Not applicable	Not applicable	N/A	Not applicable	No	1	1
46	#1582	Churchward-Venne 2015	2015	JAMDA	Netherlands	Community	Multisite	Retrospective	6	3	Survey (questionnaire, CRF)	Interviewer administered/assisted	No	Not applicable		Not applicable	ttest	Unclear		110	Not applicable	N/A	Not applicable	Not applicable	Not applicable	Not applicable	N/A	Not applicable		Not applicable	Not applicable	Not applicable	Not applicable	Not applicable	Not applicable	N/A	Not applicable	No	0	1
47	#1274	Sanders 2016	2016	JAMDA	Netherlands	Community	Multisite	Retrospective	72	14	Survey (questionnaire, CRF)	Interviewer administered/assisted	No	Not applicable		Not applicable	log reg	Yes	37	271	No	N/A	No information	No	None	No	N/A	Yes	CC	Not applicable	Not applicable	Not applicable	Not applicable	Yes	No	N/A	Not applicable	No	0	2
48	#1199	Shih 2016	2016	JAMDA	Taiwan	Community	Multisite	Retrospective	120		Mixed methods	Interviewer administered/assisted	No	Not applicable		Not applicable	survival	Yes	2	128765	No	No	No information	No	None	No	N/A	Yes	SI	Not applicable	Not applicable	Not applicable	Not applicable	Yes	No	N/A	Not applicable	Yes	2	2
49	#1171	Poudel 2016	2016	JAMDA	Australia	Health facility	Multisite	Retrospective			Survey (questionnaire, CRF)	Interviewer administered/assisted	Yes	No		No	log reg	Yes	2	1418	No		No information	No	None	No	N/A	Yes	CC	Not applicable	Not applicable	Not applicable	Not applicable	Yes	No	N/A	Not applicable	No	1	2
50	#1127	Wu 2016	2016	JAMDA	Taiwan	Health facility	Multisite	Prospective	48	5	Survey (questionnaire, CRF)	Interviewer administered/assisted	Yes	Yes	3.7	No	log reg	Yes	4	670	No	N/A	Nonresponse	No	None	No	N/A	Unclear		Not applicable	Not applicable	Not applicable	Not applicable	Not applicable	No	N/A	Not applicable	No	0	2
51	#867	Satake 2017	2017	JAMDA	Japan	Community	Multisite	Retrospective	36		Survey (questionnaire, CRF)	Interviewer administered/assisted	Yes	Yes	1.7	No	survival	Yes	1.7	5638	No	N/A	No information	No	None	Not applicable	N/A	Yes	CC	Not applicable	Not applicable	Not applicable	Not applicable	Yes	No	N/A	Not applicable	No	1	3
52	#833	Kim 2017	2017	JAMDA	South Korea	Long term care	Multisite	Retrospective			Administrative data		No	Not applicable		Not applicable	survival	No		7841	Not applicable	N/A	Not applicable	Not applicable	Not applicable	Not applicable	N/A	Not applicable		Not applicable	Not applicable	Not applicable	Not applicable	Not applicable	Not applicable	N/A	Not applicable	No	1	3
53	#683	Jorgensen 2018	2018	JAMDA	Australia		Multisite	Retrospective	18		Administrative data		No	Not applicable		Not applicable	survival	Yes	7.4	1116	No	No	No information	No	None	Not applicable	N/A	Unclear		Not applicable	Not applicable	Not applicable	Not applicable	Not applicable	No	N/A	Not applicable	No	1	4
54	#664	Nardi 2018	2017	JAMDA	Switzerland	Community	Multisite	Prospective	12	3	Survey (questionnaire, CRF)	Interviewer administered/assisted	Yes	Yes	38	Yes	glmm	Yes	38	173	Unclear		Not applicable	Not applicable	Not applicable	Not applicable	N/A	No		Not applicable	Not applicable	Not applicable	Not applicable	Not applicable	Not applicable	N/A	Not applicable	No	0	3
55	#624	DeVleminck 2018	2018	JAMDA	USA	Health facility	Multisite	Retrospective	24		Administrative data		No	Not applicable		Not applicable	log reg	No		149814	Not applicable	N/A	Not applicable	Not applicable	Not applicable	Not applicable	N/A	Not applicable		Not applicable	Not applicable	Not applicable	Not applicable	Not applicable	Not applicable	N/A	Not applicable	No	2	4
56	#578	Chong 2018	2018	JAMDA	Singapore	Health facility	Single site	Prospective	12	3	Mixed methods	Interviewer administered/assisted	No	Not applicable		Not applicable	log reg	Yes	0	210	Yes	LTFU	Not applicable	Not applicable	Not applicable	Not applicable	N/A	Not applicable		Not applicable	Not applicable	Not applicable	Not applicable	Not applicable	Not applicable	N/A	Not applicable	No	0	4
57	#491	Simning 2018	2018	JAMDA	USA	Community	Multisite	Retrospective	12		Mixed methods	Interviewer administered/assisted	No	Not applicable		Not applicable	log reg	Yes	7.7	479	No		No information	Yes	MNAR	Unclear	N/A	Yes	CC	Not applicable	Not applicable	Not applicable	Not applicable	Yes	Yes	Unclear	Unclear	No	0	4
58	#441	Sharma 2018	2018	JAMDA	UK		Multisite	Retrospective	30		Administrative data		No	Not applicable		Not applicable	survival	Yes	10	8036	No		No information	No	None	No	N/A	Yes	CC	Not applicable	Not applicable	Not applicable	Not applicable	Yes	No	N/A	Not applicable	No	1	4
59	#225	Pua 2019	2019	JAMDA	Singapore	Community	Multisite	Retrospective	6	2	Survey (questionnaire, CRF)	Interviewer administered/assisted	No	Not applicable		Not applicable	log reg	No		323	Not applicable	N/A	Not applicable	Not applicable	Not applicable	Not applicable	N/A	Not applicable		Not applicable	Not applicable	Not applicable	Not applicable	Not applicable	Not applicable	N/A	Not applicable	No	0	5
60	#128	Nishida 2019	2019	JAMDA	Japan	Community	Multisite	Retrospective	36		Mixed methods		Yes	Yes	4	No	anova	Yes	0.4	1234	Yes	LTFU	Lost-to-follow-up/attrition	No	None	Not applicable	N/A	Yes	CC	Not applicable	Not applicable	Not applicable	Not applicable	Yes	No	N/A	Not applicable	No	1	5
61	#42	vanSeben 2019	2019	JAMDA	Netherlands	Health facility	Multisite	Prospective	3		Survey (questionnaire, CRF)	Interviewer administered/assisted	No	Not applicable		Not applicable	gee	Yes	20.7	401	Yes	LTFU	Lost-to-follow-up/attrition	No	None	No	N/A	Yes	CC	Not applicable	Not applicable	Not applicable	Not applicable	Yes	Unclear	N/A	Unclear	No	0	5
62	#7	Brunetti 2019	2019	JAMDA	Italy	Health facility	Multisite	Prospective	6	2	Survey (questionnaire, CRF)	Interviewer administered/assisted	Yes	Yes	11	No	log reg	Yes	9.1	726	Yes	LTFU	Lost-to-follow-up/attrition	No	None	No	N/A	Yes	CC	Not applicable	Not applicable	Not applicable	Not applicable	Yes	No	N/A	Not applicable	No	0	5
63	#6	Haaksma 2019	2019	JAMDA	Sweden	Community	Multisite	Retrospective	144		Administrative data		Yes	Yes	0.1	No	gmm	Yes	0.1	512	No		No information	No	None	Not applicable	N/A	Yes	CC	Not applicable	Not applicable	Not applicable	Not applicable	Yes	No	N/A	Not applicable	No	0	5
64	#1677	Driscoll 2016	2016	JOG	USA	Health facility	Multisite	Retrospective	79.3				No	Not applicable		Not applicable	lin reg	Yes	0.8	1366	No		No information	No	None	Not applicable	N/A	Unclear		Not applicable	Not applicable	Not applicable	Not applicable	Not applicable	Not applicable	N/A	Not applicable	No	1	2
65	#1603	Rajaobelina 2015	2015	JOG	France	Community	Multisite	Retrospective	120	5	Survey (questionnaire, CRF)	Interviewer administered/assisted	Yes	Yes	23.2	No	lin reg	Yes	23.2	427	No	N/A	No information	No	None	Not applicable	N/A	Unclear		Not applicable	Not applicable	Not applicable	Not applicable	Not applicable	Not applicable	N/A	Not applicable	No	0	1
66	#1518	Callisaya 2015	2015	JOG	Australia	Health facility	Multisite	Retrospective	36	3	Survey (questionnaire, CRF)	Interviewer administered/assisted	Yes	Yes	3	Yes	lin reg	Yes	31.7	429	Yes	LTFU	Lost-to-follow-up/attrition	No	None	No		Yes	CC	Not applicable	Not applicable	Not applicable	Not applicable	Yes	Yes	Inv prob	Not applicable	No	0	1
67	#1428	Armstrong 2015	2015	JOG	USA			Retrospective	216	7	Survey (questionnaire, CRF)		Yes	No		Yes	survival	Yes	20	3845	No		No information	No	None	No	N/A	Unclear		Not applicable	Not applicable	Not applicable	Not applicable	Not applicable	Not applicable	N/A	Not applicable	No	1	1
68	#1413	Xue 2015	2015	JOG	USA	Community	Multisite	Prospective	36	6	Survey (questionnaire, CRF)	Interviewer administered/assisted	No	Not applicable		Not applicable	lin reg	Unclear		84	No	N/A	No information	Yes	MAR	No	N/A	Yes	FIML	Not applicable	Not applicable	Not applicable	Not applicable	Yes	No	N/A	Not applicable	No	0	1
69	#1388	Beavers 2016	2016	JOG	USA	Community	Multisite	Retrospective			Survey (questionnaire, CRF)	Interviewer administered/assisted	No	Not applicable		Not applicable	survival	Unclear		79889	Unclear		Not applicable	Not applicable	Not applicable	Not applicable	N/A	Not applicable		Not applicable	Not applicable	Not applicable	Not applicable	Not applicable	Not applicable	N/A	Not applicable	No	2	2
70	#1359	Shardell 2016	2016	JOG	Italy	Community	Multisite	Retrospective	72	3	Survey (questionnaire, CRF)	Interviewer administered/assisted	No	Not applicable		Not applicable	pois gee	Yes	13.4	833	Yes	LTFU	Lost-to-follow-up/attrition	No	None	No		Yes	Inv Prob	Not applicable	Not applicable	Not applicable	Not applicable	Yes	No	N/A	Not applicable		0	2
71	#981	Adriaensen 2017	2016	JOG	Belgium		Multisite	Retrospective	39.6		Mixed methods	Interviewer administered/assisted	No	Not applicable		Not applicable	survival	Yes	0	235	No	N/A	Not applicable	Not applicable	Not applicable	Not applicable	N/A	Not applicable		Not applicable	Not applicable	Not applicable	Not applicable	Not applicable	Not applicable	N/A	Not applicable	No	0	2
72	#680	Murayama 2018	2018	JOG	Japan	Community	Multisite	Retrospective	31.2		Survey (questionnaire, CRF)		Yes	Yes	21.4	No	pois reg	Yes	21.4	14738	Yes	Nonresponse	Nonresponse	No	None	No	N/A	Yes	CC	Not applicable	Not applicable	Not applicable	Not applicable	Yes	No		Not applicable	No	2	4
73	#663	Martinez-Gomez 2018	2018	JOG	Spain	Community	Multisite	Prospective	128		Mixed methods	Interviewer administered/assisted	Yes	Yes	6.4	Yes	survival	Yes	6.4	4008	No	N/A	No information	No	None	No	N/A	Yes	CC	Not applicable	Not applicable	Not applicable	Not applicable	Yes	No	N/A	Not applicable	No	1	4
74	#637	Poranen-Clark 2018	2018	JOG	Finland	Community	Multisite	Prospective	24		Survey (questionnaire, CRF)	Interviewer administered/assisted	No	Not applicable		Not applicable	cross lag anal	Yes	4.6	169	Yes	Dropout	Dropout	No	None	No	N/A	Yes	FIML	Not applicable	Not applicable	Not applicable	Not applicable	Yes	No	N/A	Not applicable	No	0	4
75	#586	Liu 2018	2018	JOG	China	Community	Multisite	Retrospective	36		Survey (questionnaire, CRF)	Interviewer administered/assisted	Yes	Yes	3.8	Yes	log reg	Yes	3.8	23934	Yes	Unclear	No information	No	None	Unclear		Yes	CC	Not applicable	Not applicable	Not applicable	Not applicable	Yes	Yes	MI	Yes	No	2	4
76	#430	Shardell 2019	2019	JOG	Italy	Community	Multisite	Retrospective	72	3	Survey (questionnaire, CRF)	Interviewer administered/assisted	No	No		Not applicable	multi log reg	Unclear		1155	Unclear		Unclear	No	None	No		Yes	Inv Prob	Not applicable	Not applicable	Not applicable	Not applicable	Yes	No	N/A	Not applicable	No	1	5
77	#402	Wu 2019	2019	JOG	USA	Community	Multisite	Retrospective	24		Survey (questionnaire, CRF)	Interviewer administered/assisted	Yes	Unclear		No	pois reg	Unclear		1023	No		No information	No	None	Not applicable	N/A	Yes	CC	Not applicable	Not applicable	Not applicable	Not applicable	Yes	No	N/A	Not applicable	No	1	5
78	#2397	Cosh 2018	2018	Age and ageing	France	Community	Multisite	Retrospective	144	4	Survey (questionnaire, CRF)	Interviewer administered/assisted	No	Not applicable		Not applicable	log mix eff	No		3921	Not applicable	N/A	Not applicable	Not applicable	Not applicable	Not applicable	N/A	Not applicable		Not applicable	Not applicable	Not applicable	Not applicable	Not applicable	Not applicable	N/A	Not applicable	No	1	4
79	#2236	Mueller 2018	2018	Age and ageing	UK			Retrospective	48		Administrative data		No	Not applicable		Not applicable	survival	No		2464	Not applicable	N/A	Not applicable	Not applicable	Not applicable	Not applicable	N/A	Not applicable		Not applicable	Not applicable	Not applicable	Not applicable	Not applicable	Not applicable	N/A	Not applicable	No	1	4
80	#1710	Widagdo 2015	2015	Age and ageing	Australia		Multisite	Retrospective	36	3	Survey (questionnaire, CRF)		Yes	Yes	0.5	Yes	log reg	Yes	43.8	2087	Unclear		No information	No	None	No	N/A	Unclear		Not applicable	Not applicable	Not applicable	Not applicable	Unclear	No	N/A	Not applicable	No	1	1
81	#1609	Kwok 2017	2017	Age and Ageing	USA	Community	Multisite	Retrospective	72		Survey (questionnaire, CRF)	Interviewer administered/assisted	Yes	Yes	24.4	No	survival	Yes	24.4	2573	No	N/A	Unclear	No	None	Not applicable	N/A	Yes	CC	Not applicable	Not applicable	Not applicable	Not applicable	Yes	No	N/A	Not applicable	No	1	3
82	#1557	Hirani 2017	2016	Age and ageing	Australia	Community	Multisite	Prospective	60	3	Survey (questionnaire, CRF)	Interviewer administered/assisted	No	Not applicable		Not applicable	gee	Unclear			No		Not applicable	Not applicable	Not applicable	Not applicable	N/A	Not applicable		Not applicable	Not applicable	Not applicable	Not applicable	Not applicable	Not applicable	N/A	Not applicable	No		2
83	#1329	Ewan 2016	2016	Age and Ageing	UK	Hospital	Single site	Prospective	0.5	3	Survey (questionnaire, CRF)		No	Not applicable		Not applicable	glm	Unclear		93	No		No information	No	None	Not applicable	N/A	Unclear		Not applicable	Not applicable	Not applicable	Not applicable	Not applicable	Not applicable	N/A	Not applicable	Yes	0	2
84	#1023	Bongers 2015	2015	Age and Ageing		Hospital	Multisite	Prospective	12	52	Survey (questionnaire, CRF)	Interviewer administered/assisted	No	Not applicable		Not applicable	log reg	Unclear		352	Not applicable		Not applicable	Not applicable	Not applicable	Not applicable		Not applicable		Not applicable	Not applicable	Not applicable	Not applicable	Not applicable	No	N/A	Not applicable	No	0	1
85	#896	Bloom 2017	2017	Age and Ageing	The United Kingdon	Community	Multisite	Retrospective			Survey (questionnaire, CRF)	Interviewer administered/assisted	No	Not applicable		Not applicable	lin reg	Unclear		1910	Not applicable		Not applicable	Not applicable	Not applicable	Not applicable	N/A	No		Not applicable	Not applicable	Not applicable	Not applicable	Not applicable	Not applicable	N/A	Not applicable	No	1	3
86	#696	Rothenbacher 2019	2019	Age and Ageing	Germany	Community	Multisite	Prospective	96		Mixed methods	Interviewer administered/assisted	No	Not applicable		Not applicable	survival	No		1470	Not applicable	N/A	Not applicable	Not applicable	Not applicable	Not applicable	N/A	Not applicable		Not applicable	Not applicable	Not applicable	Not applicable	Not applicable	Not applicable	N/A	Not applicable	No	1	5
87	#599	Bowman 2019	2019	Age and Ageing	UK	Health facility	Multisite	Retrospective	178.8		Administrative data		Yes	Yes	6.1	No	survival	Unclear		257523	Not applicable	N/A	Not applicable	Not applicable	Not applicable	Not applicable	N/A	Not applicable		Not applicable	Not applicable	Not applicable	Not applicable	Not applicable	Not applicable	N/A	Not applicable	Yes	2	5
88	#343	Gillespie 2015	2015	Age and ageing	UK	Long term care	Multisite	Prospective	192		Mixed methods		No	Not applicable		Not applicable	log reg	Yes	1	274	No		Not applicable	No	Not applicable	Not applicable	N/A	Yes	CC	Not applicable	Not applicable	Not applicable	Not applicable	Yes	No	N/A	Not applicable	No	0	1
89	#2496	Santoni 2018	2018	Age and aging	Sweden	Community	Multisite	Retrospective	180		Survey (questionnaire, CRF)	Interviewer administered/assisted	Yes	Unclear		No	log reg	Unclear		5775	Unclear		Not applicable	Not applicable	Not applicable	Not applicable	N/A	Not applicable		Not applicable	Not applicable	Not applicable	Not applicable	Not applicable	Not applicable	N/A	Not applicable	No	1	4
90	#2178	Schottker 2016	2015	Age and aging	Germany	Health facility	Multisite	Retrospective	96		Survey (questionnaire, CRF)	Interviewer administered/assisted	Yes	Unclear		Yes	lin reg	Yes	3	2547	No	N/A	No information	Yes	MAR	Yes	Comparison	Yes	MI	Yes	Yes	No	Yes	Yes	Unclear	N/A		Yes	1	1
91	#1908	Liljas 2016	2016	Age and aging	UK	Healthcare	Multisite	Retrospective	120		Mixed methods	Self-administered	Yes	Yes	1	No	log reg	Unclear		3981	Not applicable	N/A	Not applicable	No	None	Not applicable	N/A	Yes	CC	Not applicable	Not applicable	Not applicable	Not applicable	Yes	No	N/A	Not applicable	No	1	2
92	#53	Feast 2018	2018	Age and aging	UK	Health facility	Multisite	Retrospective			Survey (questionnaire, CRF)		No	Not applicable		Not applicable	log reg	Yes	1.3	230	No		No information	No	Not applicable	Not applicable	N/A	No		Not applicable	Not applicable	Not applicable	Not applicable	Not applicable	Not applicable	N/A	Not applicable	No	0	4
93	#8691	Kleipool 2018	2018	Aging & Disease	Netherlands	Community	Multisite	Retrospective	204	6	Survey (questionnaire, CRF)	Interviewer administered/assisted	Yes	Yes	14.7	No	survival	Yes	14.7	1432	No		No information	No	None	Not applicable	N/A	Yes	CC	Not applicable	Not applicable	Not applicable	Not applicable	Yes	No	N/A	Not applicable	No	1	4
94	#8686	Rizza 2018	2018	Aging & Disease	Italy	Health facility		Retrospective	108	10	Survey (questionnaire, CRF)	Interviewer administered/assisted	Yes	Yes	5	No	survival	Yes	5	108	Yes	Nonresponse	Nonresponse	No	None	No	N/A	Yes	CC	Not applicable	Not applicable	Not applicable	Not applicable	Yes	No	N/A	Not applicable	No	0	4
95	#8685	You 2018	2018	Aging & Disease	China	Health facility	Multisite	Retrospective	12		Mixed methods	Interviewer administered/assisted	No	Not applicable		Not applicable	log reg	No		337	Not applicable	N/A	Not applicable	Not applicable	Not applicable	Not applicable	N/A	Not applicable		Not applicable	Not applicable	Not applicable	Not applicable	Not applicable	Not applicable	N/A	Not applicable	No	0	4
96	#8678	Lana 2019	2019	Aging & Disease	Spain	Community	Multisite	Retrospective	36		Survey (questionnaire, CRF)	Interviewer administered/assisted	Yes	Yes				Yes	30	2519	Yes	LTFU	Lost-to-follow-up/attrition	No	None	No	N/A	Yes	CC	Not applicable	Not applicable	Not applicable	Not applicable	Yes	No	N/A	Not applicable	No	1	5
97	#8668	Campanini 2019	2019	Aging & Disease	Spain	Community	Multisite	Retrospective	60	3	Survey (questionnaire, CRF)	Interviewer administered/assisted	No	Not applicable		Not applicable	log reg	No		4885	Not applicable		Not applicable	Not applicable	Not applicable	Not applicable	N/A	Not applicable		Not applicable	Not applicable	Not applicable	Not applicable	Not applicable	Not applicable	N/A	Not applicable	No	1	5
98	#994	Wongrakpanich 2018	2018	Aging & Disease	USA	Health facility	Single site	Retrospective	48		Administrative data		No	Not applicable		Not applicable	survival	No		167	Not applicable	N/A	Not applicable	Not applicable	Not applicable	Not applicable	N/A	Not applicable		Not applicable	Not applicable	Not applicable	Not applicable	Not applicable	Not applicable	N/A	Not applicable	No	0	4
99	#989	Guzzardi 2016	2016	Aging & Disease	Finland				120		Survey (questionnaire, CRF)	Interviewer administered/assisted	No	Not applicable		Not applicable		No		1082	Not applicable	N/A	Not applicable	Not applicable	Not applicable	Not applicable	N/A	Not applicable		Not applicable	Not applicable	Not applicable	Not applicable	Not applicable	Not applicable	N/A	Not applicable	No	1	2
100	#987	Chandra 2015	2015	Aging & Disease	USA	Health facility	Single site	Retrospective	12	2	Survey (questionnaire, CRF)		Yes	No		No	log reg	Yes	4.3	7738	Yes	Nonresponse	Nonresponse	No	None	Not applicable	N/A	Yes	CC	Not applicable	Not applicable	Not applicable	Not applicable	Yes	No	N/A	Not applicable	No	1	1
101	#999	Hou 2019	2019	Aging and Disease	China	Community	Multisite	Retrospective	144	5	Survey (questionnaire, CRF)	Interviewer administered/assisted	Yes	Yes	17.1	No	survival	Yes	0.3	19619	No		No information	No	None	No	N/A	Yes	MI	Yes	Yes	Unclear	No	Yes	No		Not applicable	No	2	5
102	#992	Pasqualetti 2017	2017	Aging and disease	Italy	Health facility	Single site	Prospective	36		Mixed methods	Interviewer administered/assisted	No	Not applicable		Not applicable	survival	No		198	Not applicable	N/A	Not applicable	Not applicable	Not applicable	Not applicable	N/A	Not applicable		Not applicable	Not applicable	Not applicable	Not applicable	Not applicable	Not applicable	N/A	Not applicable	No	0	3
103	#991	Lee 2017	2017	Aging and Disease	Taiwan	Hospital	Multisite	Retrospective	12	5	Administrative data		No	Not applicable		Not applicable	log reg	No		5442	Not applicable	N/A	Not applicable	Not applicable	Not applicable	Not applicable	N/A	Not applicable		Not applicable	Not applicable	Not applicable	Not applicable	Not applicable	Not applicable	N/A	Not applicable	No	1	3
104	#2417	Eldholm 2018	2018	BMC Geriatrics	Norway	Health facility	Multisite	Prospective	24	2			No	Not applicable		Not applicable	lin reg	No		282	Not applicable	N/A	No information	No	None	Not applicable	N/A	Not applicable		Not applicable	Not applicable	Not applicable	Not applicable	Not applicable	Not applicable	N/A	Not applicable	No	0	4
105	#2310	EkvallHansson 2018	2018	BMC Geriatrics	Sweden			Retrospective	120		Administrative data		No	Not applicable		Not applicable	log reg	No		102	Not applicable	N/A	Not applicable	Not applicable	Not applicable	Not applicable	N/A	Not applicable		Not applicable	Not applicable	Not applicable	Not applicable	Not applicable	Not applicable	N/A	Not applicable	No	0	4
106	#2231	Hopstock 2017	2017	BMC Geriatrics	Norway	Community	Multisite	Retrospective			Survey (questionnaire, CRF)	Interviewer administered/assisted	Yes	Unclear		No	log reg	No		2441	Not applicable	N/A	Not applicable	Not applicable	Not applicable	Not applicable	N/A	Not applicable		Not applicable	Not applicable	Not applicable	Not applicable	Not applicable	Not applicable	N/A	Not applicable	No	1	3
107	#2144	Ruths 2015	2015	BMC Geriatrics	Norway			Retrospective	72		Administrative data		No	Not applicable		Not applicable	sir	No		906422	Not applicable		Not applicable	Not applicable	Not applicable	Not applicable	N/A	Not applicable		Not applicable	Not applicable	Not applicable	Not applicable	Not applicable	Not applicable	N/A	Not applicable	No	2	1
108	#2132	Padron-Monedero 2017	2017	BMC Geriatrics	Spain			Retrospective	180		Administrative data		No	Not applicable		Not applicable	glm pois dist	No		23502	Not applicable	N/A	Not applicable	Not applicable	Not applicable	Not applicable	N/A	Not applicable		Not applicable	Not applicable	Not applicable	Not applicable	Not applicable	Not applicable	N/A	Not applicable	No	2	3
109	#2125	Ng 2017	2017	BMC Geriatrics	Sweden			Retrospective	156		Administrative data		No	Not applicable		Not applicable	survival	Unclear		91734	Not applicable	N/A	Not applicable	Not applicable	Not applicable	Not applicable	N/A	Not applicable	Unclear	Not applicable	Not applicable	Not applicable	Not applicable	Yes	Not applicable	N/A	Not applicable	No	2	3
110	#1884	Platts-Mills 2016	2016	BMC Geriatrics	USA	Health facility	Multisite	Prospective	6	3	Survey (questionnaire, CRF)	Mixed	No	Not applicable		Not applicable	lin reg	Yes	8.9	180	No		No information	No	None	No	N/A	No		Not applicable	Not applicable	Not applicable	Not applicable	Not applicable	No	N/A	Not applicable	No	0	2
111	#1713	DeSanMiguel 2015	2015	BMC Geriatrics	Australia	Community	Single site	Prospective	12	12	Survey (questionnaire, CRF)	Mixed	No	Not applicable		Not applicable	ttest	No		295	Not applicable	Withdrawal	Dropout	No	Not applicable	Not applicable	N/A	No		Not applicable	Not applicable	Not applicable	Not applicable	Not applicable	Not applicable	N/A	Not applicable	No	0	1
112	#1508	Puvill 2016	2016	BMC Geriatrics	Netherlands	Community	Multisite	Retrospective		4	Survey (questionnaire, CRF)	Interviewer administered/assisted	No	Not applicable		Not applicable	lin reg	Yes	1.2	501	No	N/A	No information	No	None	No	N/A	Yes	MI	Unclear	No	No	No	Yes	Yes	CC	Yes	No	0	2
113	#1342	Sagnier 2016	2016	BMC Geriatrics	France	Health facility	Single site	Retrospective	3	2	Mixed methods	Interviewer administered/assisted	No	Not applicable		Not applicable	lin reg	No		78	Not applicable	N/A	Not applicable	Not applicable	Not applicable	Not applicable	N/A	Not applicable		Not applicable	Not applicable	Not applicable	Not applicable	Not applicable	Not applicable	N/A	Not applicable	No	0	2
114	#1285	Helvik 2016	2016	BMC Geriatrics	Norway	Health facility	Multisite	Retrospective	12	2	Mixed methods	Interviewer administered/assisted	Yes	Yes	9.7	Yes	lin reg	Yes	9.7	108	No	No	No information	No	Not applicable	Not applicable	N/A	Yes	CC	Not applicable	Not applicable	Not applicable	Not applicable	Yes	No	N/A	Not applicable	No	0	2
115	#1284	Campitelli 2016	2016	BMC Geriatrics	Canada	Long term home care	Multisite	Retrospective			Administrative data		No	Not applicable		Not applicable	log-binom reg	No			Not applicable		Not applicable	Not applicable	Not applicable	Not applicable	N/A	Not applicable		Not applicable	Not applicable	Not applicable	Not applicable	Not applicable	Not applicable	N/A	Not applicable	No		2
116	#953	Downer 2019	2019	BMC Geriatrics	USA		Multisite	Retrospective			Mixed methods		No	Not applicable		Not applicable	glmm	Yes	5.2	1187	No		No information	No	None	No	N/A	No		Not applicable	Not applicable	Not applicable	Not applicable	Not applicable	No	N/A	Not applicable	No	1	5
117	#883	Park 2019	2019	BMC Geriatrics	South Korea	Community	Multisite	Retrospective	36		Survey (questionnaire, CRF)	Interviewer administered/assisted	No	Not applicable		Not applicable	survival	Yes	10.6	13901	No	No	No information	No	None	No	N/A	No		Not applicable	Not applicable	Not applicable	Not applicable	Not applicable	Not applicable	N/A	Not applicable	No	2	5
118	#872	Meyer 2019	2019	BMC Geriatrics	Sweden			Retrospective			Mixed methods		No	Not applicable		Not applicable	survival	No		890544	Not applicable	N/A	Not applicable	Not applicable	Not applicable	Not applicable	N/A	Not applicable		Not applicable	Not applicable	Not applicable	Not applicable	Not applicable	Not applicable	N/A	Not applicable	No	2	5
119	#846	Shaw 2019	2019	BMC Geriatrics	Canada	Long term care facility	Multisite	Retrospective	36		Survey (questionnaire, CRF)	Interviewer administered/assisted	No	Not applicable		Not applicable	lin reg	Yes	5.1	116	No	N/A	Not applicable	Not applicable	Not applicable	Not applicable	N/A	No		Not applicable	Not applicable	Not applicable	Not applicable	Not applicable	Not applicable	N/A	Not applicable	No	0	5
120	#813	Modig 2019	2019	BMC Geriatrics	Sweden			Retrospective	120		Administrative data		No	Not applicable		Not applicable		No		598836	Not applicable	N/A	Not applicable	Not applicable	Not applicable	Not applicable	N/A	Not applicable		Not applicable	Not applicable	Not applicable	Not applicable	Not applicable	Not applicable	N/A	Not applicable	No	2	5
121	#740	Kamide 2019	2019	BMC Geriatrics	Japan	Community	Multisite	Prospective	12	3	Survey (questionnaire, CRF)	Interviewer administered/assisted	No	Not applicable		Not applicable	pois reg	Yes	0	237	No	N/A	Not applicable	Not applicable	Not applicable	Not applicable	N/A	Not applicable		Not applicable	Not applicable	Not applicable	Not applicable	Not applicable	Not applicable	N/A	Not applicable	No	0	5
122	#725	Byun 2019	2019	BMC Geriatrics	Korea	Hospital	Single site	Retrospective			Administrative data		Yes	Yes	0.2	No	log reg	Yes	0.2	546	No		Not applicable	Not applicable	Not applicable	Not applicable	N/A	No		Not applicable	Not applicable	Not applicable	Not applicable	Not applicable	Not applicable		Not applicable	No	0	5
123	#708	Rahman 2019	2019	BMC Geriatrics	Australia		Multisite	Retrospective	108		Mixed methods		No	Not applicable		Not applicable	log reg	Unclear		9007	Not applicable	N/A	Not applicable	Not applicable	Not applicable	Not applicable	N/A	Not applicable		Not applicable	Not applicable	Not applicable	Not applicable	Not applicable	Not applicable	N/A	Not applicable	No	1	5
124	#679	Kiyoshige 2019	2019	BMC Geriatrics	Japan	Community	Multisite	Prospective	36		Survey (questionnaire, CRF)		Yes	Yes	13.6	No	log reg	Yes	13.6	1078	No		No information	No	None	No		Yes	CC	Not applicable	Not applicable	Not applicable	Not applicable	Yes	No		Not applicable	No	1	5
125	#653	Abrahamsen 2019	2019	BMC Geriatrics	Denmark	Hospital	Single site	Prospective	1		Administrative data		No	Not applicable		Not applicable	log reg	No		591	Not applicable	N/A	Not applicable	Not applicable	Not applicable	Not applicable	N/A	Not applicable		Not applicable	Not applicable	Not applicable	Not applicable	Not applicable	Not applicable	N/A	Not applicable	No	0	5
126	#152	Lee 2016	2016	BMC Geriatrics	Korea	Community	Multisite	Retrospective	48	4	Survey (questionnaire, CRF)	Interviewer administered/assisted	Yes	Yes	3	No	lin reg	Yes	3	1568	No	N/A	No information	No	Not applicable	Not applicable	N/A	Yes	CC	Not applicable	Not applicable	Not applicable	Not applicable	Yes	No	N/A	Not applicable	No	1	2
127	#75	Beland 2018	2018	BMC Geriatrics	Canada	Community	Multisite	Retrospective	24	3	Mixed methods	Interviewer administered/assisted	No	Not applicable		Not applicable	growth model	Unclear		1643	Yes	Dropout		Yes	MNAR	No	N/A	Yes	PMM	Not applicable	Not applicable	Not applicable	Not applicable	Yes	No	N/A	Not applicable	Yes	1	4
128	#35	Legdeur 2018	2018	BMC Geriatrics	Netherlands	Community	Multisite	Retrospective	240		Mixed methods	Interviewer administered/assisted	No	Not applicable		Not applicable	spline reg	No		2527	Not applicable	N/A	Not applicable	Not applicable	Not applicable	Not applicable	N/A	Not applicable		Not applicable	Not applicable	Not applicable	Not applicable	Not applicable	Not applicable	N/A	Not applicable	No	1	4
129	#9	Looijaard 2018	2018	BMC Geriatrics	Netherlands	Community	Multisite	Retrospective	240		Survey (questionnaire, CRF)	Interviewer administered/assisted	Yes	Yes	45.4	No	log reg	Yes	45.4	4109	Unclear	N/A	Unclear	No	None	No	N/A	Yes	CC	Not applicable	Not applicable	Not applicable	Not applicable	Yes	No	N/A	Not applicable	No	1	4
130	#6951	Crow 2018	2018	JAGS	USA	Community	Multisite	Retrospective	48	5	Survey (questionnaire, CRF)	Interviewer administered/assisted	Yes	Yes	2.6	No	log reg	No		7392	Not applicable	N/A	Not applicable	Not applicable	Not applicable	Not applicable	N/A	Not applicable		Not applicable	Not applicable	Not applicable	Not applicable	Not applicable	Not applicable	N/A	Not applicable	No	1	4
131	#6024	Kornfield 2017	2017	JAGS	USA	Hospital	Multisite	Prospective	3	3	Survey (questionnaire, CRF)	Interviewer administered/assisted	No	Not applicable		Not applicable	lin reg	No		456	Not applicable	N/A	Not applicable	Not applicable	Not applicable	Not applicable	N/A	Not applicable		Not applicable	Not applicable	Not applicable	Not applicable	Not applicable	Not applicable	N/A	Not applicable	No	0	3
132	#5920	Luck 2017	2017	JAGS	Germany	Health facility	Multisite	Prospective	132	6	Survey (questionnaire, CRF)	Interviewer administered/assisted	Yes	Yes	0.1	No	survival	Yes	0.8	2089	Yes	Dropout	Dropout	Unclear	None	Not applicable		Yes	CC	Not applicable	Not applicable	Not applicable	Not applicable	Yes	No	N/A	Not applicable	No	1	3
133	#5859	Kosar 2017	2017	JAGS	USA	Long term care	Multisite	Retrospective	12	4	Administrative data		Yes	Yes	2	No	lin reg	Yes	2	558870	No		No information	No	None	No	N/A	Yes	CC	Not applicable	Not applicable	Not applicable	Not applicable	Yes	No	N/A	Not applicable	No	2	3
134	#5608	Laudisio 2016	2016	JAGS	Italy	Community	Multisite	Retrospective	108		Survey (questionnaire, CRF)		No	Not applicable		Not applicable	survival	No		1155	Not applicable	N/A	Not applicable	Not applicable	Not applicable	Not applicable	N/A	Not applicable		Not applicable	Not applicable	Not applicable	Not applicable	Not applicable	Not applicable	N/A	Not applicable	No	1	2
135	#5581	Krell-Roesch 2016	2016	JAGS	USA	Community	Multisite	Prospective	38	2	Survey (questionnaire, CRF)	Interviewer administered/assisted	Yes	Yes	17	No	survival	Yes	17	1830	No	N/A	No information	No	None	Not applicable	N/A	Yes	CC	Not applicable	Not applicable	Not applicable	Not applicable	Yes	No	N/A	Not applicable	No	1	2
136	#5647	Thingaard 2016	2016	JAGS	Denmark	Community	Multisite	Retrospective	180		Survey (questionnaire, CRF)	Interviewer administered/assisted	No	No		Not applicable	log reg	Yes	34	2262	Yes	Nonresponse	Nonresponse	Yes	MAR	Unclear		Yes	MI	Yes	Yes	Yes	Yes	Yes	No	N/A	Not applicable	Yes	1	2
137	#5542	Rathbun 2016	2016	JAGS	USA	Community	Multisite	Retrospective	12	4	Mixed methods	Interviewer administered/assisted	Yes	Yes	1.4	No	wee	Unclear			No	N/A	Not applicable	Not applicable	Not applicable	Not applicable	N/A	Not applicable		Not applicable	Not applicable	Not applicable	Not applicable	Not applicable	Unclear	N/A	Not applicable	No		2
138	#5517	Jacob 2016	2016	JAGS	USA	Community	Multisite	Retrospective	300		Survey (questionnaire, CRF)	Interviewer administered/assisted	No	Not applicable		Not applicable	lin reg	Unclear			Unclear		Unclear	No	None	No	N/A	Not applicable		Not applicable	Not applicable	Not applicable	Not applicable	Not applicable	Not applicable	N/A	Not applicable	No		2
139	#5483	Thorpe 2016	2016	JAGS	USA		Multisite	Retrospective	12		Administrative data		Yes	Yes	0.1	No	log reg	Yes	0.6	84043	No		No information	No	None	No	N/A	Yes	CC	Not applicable	Not applicable	Not applicable	Not applicable	Yes	No	N/A	Not applicable	No	2	2
140	#5392	Provencher 2015	2015	JAGS	Canada	Health facility	Multisite	Prospective	6	4	Survey (questionnaire, CRF)	Interviewer administered/assisted	Yes	Yes	7	Yes	glmm	Yes	34.6	1036	Yes	Dropout	Dropout	No	None	No	N/A	Yes	CC	Not applicable	Not applicable	Not applicable	Not applicable	Yes	No	N/A	Not applicable	No	1	1
141	#5370	Rabassa 2015	2015	JAGS	Spain	Community	Multisite	Retrospective	36	3	Survey (questionnaire, CRF)	Interviewer administered/assisted	No	Not applicable		Not applicable	log reg	No		652	Not applicable		Not applicable	Not applicable	Not applicable	Not applicable	N/A	Not applicable		Not applicable	Not applicable	Not applicable	Not applicable	Not applicable	Not applicable	N/A	Not applicable	No	0	1
142	#5221	Chamberlain 2016	2016	JAGS	USA	Community	Multisite	Retrospective	96		Administrative data			No		No	log reg	No		12270	Not applicable		No information	Not applicable	Not applicable	Not applicable	N/A	No		Not applicable	Not applicable	Not applicable	Not applicable	Not applicable	Not applicable	N/A	Not applicable	No	2	2
143	#5134	Suzuki 2015	2015	JAGS	Japan	Community	Multisite	Prospective	12	2	Survey (questionnaire, CRF)	Interviewer administered/assisted	No	Not applicable		Not applicable	log reg	No		496	Not applicable	N/A	Not applicable	Not applicable	Not applicable	Not applicable	N/A	Not applicable		Not applicable	Not applicable	Not applicable	Not applicable	Not applicable	Not applicable	N/A	Not applicable	No	0	1
144	#5007	Birkenhager-Gillesse 2015	2015	JAGS	Netherlands	Community	Multisite	Retrospective	60	5	Survey (questionnaire, CRF)	Interviewer administered/assisted	Yes	Yes	6.5	No	survival	Yes	6.5	560	No		No information	No	None	No		Yes	CC	Not applicable	Not applicable	Not applicable	Not applicable	Yes	No		Not applicable	No	0	1
145	#4996	Joseph 2015	2015	JAGS	USA	Hospital	Single site	Prospective	12		Survey (questionnaire, CRF)	Interviewer administered/assisted	No	Not applicable		Not applicable	log reg	No		110	Not applicable	N/A	Not applicable	Not applicable	Not applicable	Not applicable	N/A	Not applicable		Not applicable	Not applicable	Not applicable	Not applicable	Not applicable	Not applicable	N/A	Not applicable	No	0	1
146	#4961	Aubert 2015	2015	JAGS	France	Health facility	Single site	Prospective	12	2	Survey (questionnaire, CRF)	Interviewer administered/assisted	No	Not applicable		Not applicable	lin reg	No		170	Not applicable	N/A	Not applicable	Not applicable	Not applicable	Not applicable	N/A	Not applicable		Not applicable	Not applicable	Not applicable	Not applicable	Not applicable	Not applicable	N/A	Not applicable	No	0	1
147	#4831	Diez-Villanueva 2019	2019	JAGS	Spain	Hospital	Multisite	Retrospective	6		Survey (questionnaire, CRF)	Interviewer administered/assisted	Yes	Yes	6.6	No	survival	No		532	Not applicable	N/A	Not applicable	Not applicable	Not applicable	Not applicable	N/A	Not applicable		Not applicable	Not applicable	Not applicable	Not applicable	Not applicable	Not applicable	N/A	Not applicable	No	0	5
148	#4823	Fang 2019	2019	JAGS	China	Hospital	Multisite	Prospective	36		Survey (questionnaire, CRF)		Yes	Yes	7.6	Yes	survival	Yes	7.6	1538	No	N/A	No information	No	Not applicable	Not applicable	N/A	Yes	CC	Not applicable	Not applicable	Not applicable	Not applicable	Yes	No	N/A	Not applicable	No	1	5
149	#4801	Thompson 2019	2019	JAGS	Australia	Community	Multisite	Retrospective	120	2	Mixed methods	Mixed	Yes	Yes	20	No	survival	Yes	20	909	Unclear		No information	No	None	No	N/A	Yes	CC	Not applicable	Not applicable	Not applicable	Not applicable	Yes	No	N/A	Not applicable	No	0	5
150	#4756	Todd 2017	2017	JAGS	Germany	Hospital	Single site	Prospective	0.4		Survey (questionnaire, CRF)	Interviewer administered/assisted	No	Not applicable		Not applicable	glmm	Yes	38.6	101	No	N/A	No information	No	None	No	N/A	Yes	MI	No	No	No	No	Yes	Yes	CC	Yes	No	0	3
151	#4577	Salter 2019	2019	JAGS	USA			Retrospective	60		Administrative data		No	Not applicable		Not applicable	survival	No		47815	Not applicable	N/A	Not applicable	Not applicable	Not applicable	Not applicable	N/A	Not applicable		Not applicable	Not applicable	Not applicable	Not applicable	Not applicable	Not applicable	N/A	Not applicable	No	2	5
152	#4573	Deardorff 2019	2019	JAGS	USA	Community	Multisite	Retrospective	24		Administrative data		No	Not applicable		Not applicable	log reg	No		24009	Not applicable	N/A	Not applicable	Not applicable	Not applicable	Not applicable	N/A	Not applicable		Not applicable	Not applicable	Not applicable	Not applicable	Not applicable	Not applicable	N/A	Not applicable	No	2	5
153	#4537	Oh 2019	2019	JAGS	USA	Community	Multisite	Retrospective	72	7	Survey (questionnaire, CRF)		No	Not applicable		Not applicable	survival	Yes	7.8	4712	No		No information	Not applicable	Not applicable	Not applicable	N/A	No		Not applicable	Not applicable	Not applicable	Not applicable	Not applicable	Not applicable	N/A	Not applicable	No	1	5
154	#4528	Sine 2019	2019	JAGS	USA	Long-term care	Multisite	Retrospective	24		Administrative data		No	Not applicable		Not applicable	pois reg	No		1257279	Not applicable	N/A	Not applicable	Not applicable	Not applicable	Not applicable	N/A	Not applicable		Not applicable	Not applicable	Not applicable	Not applicable	Not applicable	Not applicable	N/A	Not applicable	No	2	5
155	#4514	Haran 2018	2018	JAGS	USA	Community	Multisite	Retrospective	12		Administrative data		Yes	Yes	14.5	No	survival	Yes	14.5	616	Unclear		Unclear	Yes	MAR	No		Yes	MI	No	No	No	No	Yes	Yes	B&W case	Unclear	No	0	4
156	#4377	Sakata 2018	2018	JAGS	Japan	Health facility	Multisite	Retrospective	24	2	Mixed methods	Interviewer administered/assisted	No	Not applicable		Not applicable	pois gee	Yes	1	1834378	No		No information	No	None	No	N/A	Yes	CC	Not applicable	Not applicable	Not applicable	Not applicable	Yes	No	N/A	Not applicable	No	2	4
157	#4365	Simonsick 2018	2018	JAGS	USA		Multisite	Retrospective	60		Survey (questionnaire, CRF)	Interviewer administered/assisted	Yes	Yes	24.1	No	glmm	Yes	24.1	667	No	N/A	Not applicable	Not applicable	Not applicable	Not applicable	N/A	No		Not applicable	Not applicable	Not applicable	Not applicable	Not applicable	Not applicable	N/A	Not applicable	No	0	4
158	#4221	Gray 2018	2018	JAGS	USA	Community	Multisite	Retrospective	120		Mixed methods		Yes	Yes	4.4	No	survival	Yes	4.4	3484	No		No information	No	None	No	N/A	Yes	CC	Not applicable	Not applicable	Not applicable	Not applicable	Yes	No		Not applicable	No	1	4
159	#4178	Simonsick 2018	2018	JAGS	USA		Multisite	Retrospective	26		Survey (questionnaire, CRF)	Self-administered	Yes	Unclear		Yes	log reg	Unclear		579	Not applicable	N/A	Not applicable	Not applicable	Not applicable	Not applicable	N/A	Unclear		Not applicable	Not applicable	Not applicable	Not applicable	Not applicable	No	N/A	Not applicable	No	0	4
160	#4112	Lo-Ciganic 2015	2015	JAGS	USA	Community	Multisite	Retrospective	60	5	Survey (questionnaire, CRF)	Interviewer administered/assisted	No	Not applicable		Not applicable	gee	No		2405	Not applicable	N/A	Not applicable	Not applicable	Not applicable	Not applicable	N/A	Not applicable		Not applicable	Not applicable	Not applicable	Not applicable	Not applicable	Not applicable	N/A	Not applicable	No	1	1
161	#3977	LeBlanc 2018	2018	JAGS	USA	Community	Multisite	Retrospective	240		Survey (questionnaire, CRF)	Interviewer administered/assisted	Yes	Unclear		No	log reg	Yes	37.6	2121	Unclear		Unclear	No	Not applicable	Not applicable	N/A	Yes	CC	Not applicable	Not applicable	Not applicable	Not applicable	Yes	No	N/A	Not applicable	No	1	4
162	#3953	Mosnier 2018	2018	JAGS			Multisite	Prospective	84		Survey (questionnaire, CRF)	Interviewer administered/assisted	Yes	Yes	25.5	Yes	glmm	Yes	25.5	94	Yes		Dropout	No	None	Yes	Comparison	Yes	CC	Not applicable	Not applicable	Not applicable	Not applicable	Yes	No		Not applicable	No	0	4
163	#3926	Cheng 2017	2017	JAGS	Taiwan	Community	Single site	Retrospective	72		Administrative data		Unclear	Unclear			survival	No		6922	Not applicable	N/A	Not applicable	Not applicable	Not applicable	Not applicable		Not applicable		Not applicable	Not applicable	Not applicable	Not applicable	Not applicable	Not applicable		Not applicable	No	1	3
164	#3924	Pollack 2017	2017	JAGS	USA	Health facility	Multisite	Retrospective	55	2	Survey (questionnaire, CRF)	Self-administered	Yes	Yes	2.4	No	log reg	Yes	2.4	5086	No	N/A	No information	No	Not applicable	Not applicable	N/A	Yes	CC	Not applicable	Not applicable	Not applicable	Not applicable	Yes	No	N/A	Not applicable	No	1	3
165	#3890	Franzon 2017	2017	JAGS	Sweden	Community	Multisite	Retrospective	192		Mixed methods	Interviewer administered/assisted	Yes	Yes	9.6	No	log reg	Unclear			Not applicable		No information	No	Not applicable	Not applicable		Unclear	Unclear	Not applicable	Not applicable	Not applicable	Not applicable	Not applicable	Not applicable	N/A	Not applicable	No		3

## Sheet: Legend
Variable	Definition
study_no	Study number
covid_no	Covidence software study id
author	Surname of first author of article
year	Year of publication
journal	Name of journal
setting	Study setting
site	Type of site study was conducted
design	Study design
study_duration	Study duration
freq_assess	Frequency of data collection
assesstp_no	Number of waves of data collection
dc_method	Type of data collection
survey_mode	Type of survey
excluded	Excluded participants at initial phase of study
report_excluded	Reported number of participants excluded
excl_prop	Percentage of participants excluded
compare_excl	Compared excluded participants to those included in analysis
panalysis	Primary method of analysis
md_reported	Was missing data reported
md_prop	Percentage of missing data reported
sample_size	Study sample size
reason_rep	Was reason for missing data reported
mreason	Main reason for missing data
type_mdreport	Type of missing data reported
mdmech_rep	Was mechanism of missing data reported
type_mdmech	Type of mechanism of missingness reported
mdmech_eval	Was missingness mechanism evaluated
mecheval_method	Method used to evaluate missing data mechanism
mdmethod_rep	Was method of handling missing data reported
type_mdmethod	Tyoe of missing data method reported
imputvar_rep	Was imputed variables reported
imputno_rep	Was number of imputations reported
imput_eval	Was imputation process evaluated
normcat_handle	Was the method for handling non-normal and categorical variables in the imputation process stated
mdreslt_rep	Was the missing data result reported
sa_perform	Was a sensitivity analysis performed
type_sa	Type of sensitivity analysis performed
sareslt_rep	Was the result of the sensitivity analysis reported
supfile	Was supplementary files used to report missing data handling
ssc	Sample size coded_1 = <1000, 2 = 1000 - 10,000; 3 = >10,000
yearc	year coded: 1 = 2015, 2 = 2016, 3 = 2017; 4 = 2018; 5 = 2019
